# Supplementary material for: Validated WGS and WES protocols proved saliva-derived gDNA as an equivalent to blood-derived gDNA for clinical and population genomic analyses
Source: BMC Genomics. 2024 Feb 17;25:187. doi: 10.1186/s12864-024-10080-0 (PMC10873937; doi:10.1186/s12864-024-10080-0)
Supplement: Supplementary file 1 — Additional file 1: Table 1. Table 2. Table 3. Table 4. Table 5. Table 6. [file 12864_2024_10080_MOESM1_ESM.zip]

Archive with 7 entries (6 files):
- Additional file 1/
- Additional file 1/Additional file 1, Table 1.xlsx
- Additional file 1/Additional File 1, Table 2.xlsx
- Additional file 1/Additional File 1, Table 3.xlsx
- Additional file 1/Additional File 1, Table 4.xlsx
- Additional file 1/Additional File 1, Table 5.xlsx
- Additional file 1/Additional File 1, Table 6.xlsx
