# Supplementary material for: Validated WGS and WES protocols proved saliva-derived gDNA as an equivalent to blood-derived gDNA for clinical and population genomic analyses
Source: BMC Genomics. 2024 Feb 17;25:187. doi: 10.1186/s12864-024-10080-0 (PMC10873937; doi:10.1186/s12864-024-10080-0)
Supplement: Supplementary file 1 — Additional file 1: Table 1. Table 2. Table 3. Table 4. Table 5. Table 6. [file 12864_2024_10080_MOESM1_ESM.zip › Additional file 1/Additional file 1, Table 1.xlsx]

## Sheet: table1
	Additional File 1, Table 1
	Sample/isolate QC parameters			WES library QC parameters				WGS library QC parameters			iSeq		Recalculation for pooling	NovaSeq
	ID	c = [ng/µl]	purity: A260/280 nm	plex of 10 libraries	Average fragment length of plex at fragment range 200-800 bp [bp]	c = [ng/µl]	c = [nM]	Average fragment length at fragment range 200-9000 bp [bp]	c = [ng/µl]	c = [nM]	total PE reads	% of reads mapped human	Ratio for NovaSeq	total PE reads	total human PE reads	% of reads mapped human
	WGS_01_WB	29.9	1.76	1 WB	410	44.8	165.56	849	4.64788	10.5399	348878	96	1	748231614	7.18302e+08	96
	WGS_01_S	28.4	1.88					1324	3.13868	6.2304	509314	94	0.7	971005578	9.12745e+08	94
	WGS_02_WB	35.5	1.88					814	6.58538	15.4264	338090	96	1.03	858214586	8.23886e+08	96
	WGS_02_S	34.5	1.92					1265	3.95146	8.5284	505884	70	0.95	1255819802	8.79074e+08	65
	WGS_03_WB	27.3	1.82					874	5.52072	12.373	378636	96	0.92	840710016	8.07082e+08	96
	WGS_03_S	75.2	2.25					1057	3.5438	7.6384	351974	89	1.07	1127165422	1.00318e+09	88
	WGS_04_WB	28.5	1.87					836	5.468	12.5662	348014	96	1	885780514	8.50349e+08	96
	WGS_04_S	38.5	1.93					1332	1.89599	4.1756	466744	81	0.89	1240438380	1.00476e+09	78
	WGS_05_WB	41.7	2.2					838	5.86206	13.6938	333278	96	1.05	747757826	7.17848e+08	96
	WGS_05_S	29.9	1.87					1511	1.8928	4.0011	542622	61	1.01	1461669022	8.77001e+08	54
	WGS_06_WB	22.6	1.86	1S	388	37.5	146.44	823	5.34452	12.4402	291576	96	1.2	969512698	9.30732e+08	96
	WGS_06_S	64.1	1.83					948	4.63458	10.536	333330	95	1.06	1001619454	9.51538e+08	94
	WGS_07_WB	39.3	1.81					794	4.57071	11.2404	377970	96	0.92	809290530	7.76919e+08	96
	WGS_07_S	46.3	1.72					1411	2.74614	5.3882	511142	72	0.91	1119801438	8.06257e+08	70
	WGS_08_WB	26.8	1.85					825	7.19992	17.4172	353760	96	0.99	877294582	8.42203e+08	96
	WGS_08_S	52.2	1.92					1197	4.63166	9.6478	446348	64	1.17	1573635498	9.9139e+08	58
	WGS_09_WB	27.7	1.95					793	4.77425	11.802	401750	96	0.87	913350606	8.76817e+08	96
	WGS_09_S	31.8	1.91					1443	2.31816	4.704	771842	92	0.47	931465120	8.56948e+08	91
	WGS_10_WB	44.6	1.83					763	7.7187	19.721	341794	96	1.02	853134596	8.19009e+08	96
	WGS_10_S	26.5	1.83					1175	4.29958	9.415	536142	85	0.73	999442302	8.49526e+08	84
	Sample/isolate QC parameters, WES/WGS libraries QC parameters, iSeq pre-sequencing and NovaSeq sequencing . The quality control was performed for of all the DNA samples/isolates. The concentration of gDNA isolates was measured in duplicates (2 x 1 µl) using the Qubit 1x dsDNA High Sensitivity (HS) Kit (Thermo Fisher Scientific, USA), the purity was evaluated based on the A260/280 absorbance ratio…
