# Supplementary material for: Validated WGS and WES protocols proved saliva-derived gDNA as an equivalent to blood-derived gDNA for clinical and population genomic analyses
Source: BMC Genomics. 2024 Feb 17;25:187. doi: 10.1186/s12864-024-10080-0 (PMC10873937; doi:10.1186/s12864-024-10080-0)
Supplement: Supplementary file 1 — Additional file 1: Table 1. Table 2. Table 3. Table 4. Table 5. Table 6. [file 12864_2024_10080_MOESM1_ESM.zip › Additional file 1/Additional File 1, Table 2.xlsx]

## Sheet: Sheet1
	Additional File 1, Table 2
	WGS
	Sample	WGS_01_WB	WGS_01_S	WGS_02_WB	WGS_02_S	WGS_03_WB	WGS_03_S	WGS_04_WB	WGS_04_S	WGS_05_WB	WGS_05_S	WGS_06_WB	WGS_06_S	WGS_07_WB	WGS_07_S	WGS_08_WB	WGS_08_S	WGS_09_WB	WGS_09_S	WGS_10_WB	WGS_10_S	WGS_NA12878_it1	WGS_NA12878_it2	WGS_NA12878_it3
	Total input reads	748231614	971005578	858214586	1255819802	840710016	1127165422	885780514	1240438380	747757826	1461669022	969512698	1001619454	809290530	1119801438	877294582	1573635498	913350606	931465120	853134596	999442302	1064589698	1738422130	1069743600
	Duplicate marked reads %	9.82	11.53	10.3	7.69	10.67	7.92	10.65	9.57	9.76	8.18	11.75	8.86	12.96	7.65	12.41	7.89	13.59	9.35	12	8.52	11.62	20.27	16.49
	Mapped reads %	99.66	97.83	99.75	71.41	99.71	92.33	99.73	83.5	99.7	60.64	99.27	98.45	99.65	75.26	99.68	63.81	99.67	95.75	99.69	88.12	99.44	99.48	99.73
	Reads with MAPQ [40:inf) %	91.33	89.57	90.79	61.26	91.47	84.24	90.63	73.92	90.72	50.28	90.27	89.37	90.55	65.97	91.23	54.06	91.45	86.62	91.46	79.54	90.74	91.12	91.56
	Average alignment coverage over genome	31.96	39.78	36.34	36.2	35.61	45.16	37.31	42.52	31.86	34.2	39.96	42.49	33.1	35.06	36.3	39.99	37.33	37.64	35.53	37.36	43.53	63.94	42.24
	Uniformity of coverage (PCT > 0.2*mean) over genome	96.15	96.2	96.67	96.63	96.15	96.14	96.71	96.68	96.7	96.64	96.78	96.73	96.7	96.61	96.19	96.22	96.23	96.16	96.1	96.14	94.27	94.26	96.13
	PCT of genome with coverage [100x: inf)	0.12	0.18	0.15	0.16	0.14	0.23	0.15	0.21	0.14	0.28	0.2	0.23	0.14	0.16	0.15	0.19	0.16	0.17	0.14	0.14	0.21	0.7	0.2
	PCT of genome with coverage [50x: inf)	1.1	12.89	5.71	6.38	3.72	33.52	7.35	25.08	1.27	6.99	14.68	24.4	1.95	7.31	4.45	14.39	6.06	8.88	3.51	8.02	27.84	89.51	19.73
	PCT of genome with coverage [20x: inf)	93.05	94.68	92.02	91.93	94.12	95.13	92.42	93.89	89.98	90.03	93.21	93.83	90.7	91.21	94.34	94.72	94.49	94.42	94.21	94.45	93.54	93.95	94.94
	PCT of genome with coverage [15x: inf)	94.88	95.45	94.98	94.87	95.2	95.69	95.2	95.79	93.85	93.93	95.56	95.83	94.23	94.46	95.31	95.47	95.38	95.34	95.22	95.34	93.9	94.17	95.57
	PCT of genome with coverage [10x: inf)	95.76	96	96.39	96.34	95.91	96.14	96.46	96.58	96.13	96.05	96.55	96.63	96.21	96.27	95.96	96.02	96.01	95.95	95.88	95.93	94.21	94.41	96.05
	PCT of genome with coverage [3x: inf)	96.71	96.79	97.31	97.27	96.79	96.86	97.33	97.35	97.3	97.23	97.41	97.42	97.25	97.27	96.81	96.83	96.82	96.77	96.71	96.73	94.77	94.94	96.75
	PCT of genome with coverage [1x: inf)	97.24	97.28	97.8	97.76	97.29	97.32	97.81	97.81	97.81	97.73	97.91	97.89	97.74	97.76	97.3	97.31	97.3	97.26	97.2	97.23	95.18	95.35	97.22
	Insert length: mean	422	407	413	381	426	425	421	384	426	345	434	428	411	401	413	379	404	361	403	403	391.38	466.86	389
	Insert length: median	417	402	408	381	420	418	417	386	421	357	428	422	406	398	408	383	400	368	398	399	388	460	385
	Insert length: standard deviation	91.24	95.79	88.87	106.52	93.15	94.64	91.13	113.36	91.93	120.82	93.89	94.65	87.24	105.85	88.92	115.46	85.99	115.63	86.32	96.98	83.56	104.79	83.04
	Ti/Tv ratio	1.97	1.97	1.97	1.96	1.97	1.97	1.96	1.96	1.97	1.96	1.97	1.97	1.97	1.96	1.96	1.96	1.96	1.96	1.97	1.97	1.96	1.96	1.96
	Het/Hom ratio	1.6	1.6	1.62	1.63	1.63	1.62	1.61	1.61	1.64	1.64	1.65	1.64	1.6	1.6	1.61	1.62	1.61	1.62	1.62	1.62	1.59	1.6	1.6
	WES
	Sample	WES_01_WB	WES_01_S	WES_02_WB	WES_02_S	WES_03_WB	WES_03_S	WES_04_WB	WES_04_S	WES_05_WB	WES_05_S	WES_06_WB	WES_06_S	WES_07_WB	WES_07_S	WES_08_WB	WES_08_S	WES_09_WB	WES_09_S	WES_10_WB	WES_10_S	WES_NA12878_it1	WES_NA12878_it2	WES_NA12878_it3
	Total input reads	108103326	143946410	98368898	124165698	108632862	101780120	100347094	95358818	113551650	86733690	109943836	133103118	98844022	103417732	103039530	85094080	84886382	137031984	124777946	108181404	112769322	116599098	112214140
	Duplicate marked reads %	9.01	10.47	8.58	12.99	9.25	8.37	8.6	9.48	9.15	11.24	9.52	11.19	8.48	9.89	8.69	8.84	7.62	11.86	10.7	9.68	11.18	10.85	11.73
	Mapped reads %	99.93	99.89	99.93	99.54	99.93	99.6	99.95	99.39	99.93	99.24	99.94	99.92	99.93	99.07	99.93	98.06	99.92	99.79	99.96	99.76	99.92	99.92	99.96
	Reads with MAPQ [40:inf) %	88.64	88.87	87.97	87.36	88.47	88.25	87.94	87.75	88.25	88.1	87.95	88.14	87.96	87.49	88.48	86.44	88.07	88.19	88.81	89.04	88.47	88.41	88.47
	Average alignment coverage over QC coverage region	189.94	246.6	171.43	212.92	191.36	177.37	176.46	167.26	197.87	153.98	190.78	232.51	172.37	180.13	181.75	145.81	149.95	233.97	218.1	193.02	201.43	206.62	193.97
	Aligned reads in QC coverage region %	85.2	84.82	84.63	88.33	85.71	84.48	85.45	86.75	85.23	89.55	85.11	86.84	84.82	86.45	85.32	86.31	84.54	86.01	86.15	87.24	87.71	87.03	86.15
	Aligned bases in QC coverage region %	57.95	58.01	57.58	61.27	58.42	58.41	58.22	60	58.19	62.36	58.05	59.6	57.82	59.68	58.23	60.7	57.85	59.54	58.98	59.9	60.6	59.87	59.34
	Uniformity of coverage (PCT > 0.2*mean) over QC coverage region	97.47	97.44	97.54	97.57	97.4	97.45	97.54	97.53	97.63	97.55	97.5	97.57	97.54	97.51	97.42	97.45	97.45	97.46	97.41	97.47	97.21	97.3	96.57
	Uniformity of coverage (PCT > 0.4*mean) over QC coverage region	94.78	94.71	94.72	94.65	94.71	94.71	94.72	94.63	94.8	93.87	94.73	94.85	94.8	94.17	94.68	94.2	94.58	94.67	94.61	94.6	92.71	93.04	92.68
	PCT of QC coverage region with coverage [1500x: inf)	0.05	0.06	0.04	0.05	0.04	0.04	0.04	0.04	0.05	0.04	0.05	0.05	0.05	0.05	0.05	0.04	0.04	0.06	0.06	0.05	0.06	0.06	0.06
	PCT of QC coverage region with coverage [1000x: inf)	0.08	0.2	0.07	0.11	0.08	0.07	0.08	0.06	0.1	0.06	0.09	0.19	0.08	0.11	0.07	0.05	0.06	0.19	0.13	0.09	0.13	0.15	0.13
	PCT of QC coverage region with coverage [500x: inf)	1.32	3.33	0.95	1.66	1.34	1.05	1.03	0.82	1.43	0.72	1.29	2.4	0.96	1.28	1.12	0.51	0.58	2.76	2.09	1.37	1.83	1.96	1.65
	PCT of QC coverage region with coverage [100x: inf)	89.65	94.6	86.27	92.37	89.88	87.09	87.37	84.63	91.05	77.27	90.07	94.11	86.53	86.53	88.09	75.36	78.48	93.89	92.79	89.87	87.97	89.12	87.32
	PCT of QC coverage region with coverage [50x: inf)	97.01	97.44	96.77	97.34	96.99	96.83	96.86	96.64	97.25	96.02	97.05	97.49	96.79	96.85	96.87	95.82	96.06	97.38	97.23	97.06	96.69	96.89	95.93
	PCT of QC coverage region with coverage [20x: inf)	97.96	98.07	98.05	98.12	97.92	97.9	98.06	97.99	98.17	97.96	98.05	98.14	98.02	98.02	97.92	97.81	97.82	98.02	98	97.95	97.89	97.95	97.39
	PCT of QC coverage region with coverage [15x: inf)	98.09	98.17	98.19	98.23	98.05	98.03	98.2	98.13	98.29	98.11	98.18	98.24	98.16	98.14	98.06	97.96	97.98	98.12	98.12	98.07	98.02	98.07	97.61
	PCT of QC coverage region with coverage [10x: inf)	98.24	98.29	98.35	98.36	98.2	98.18	98.36	98.28	98.43	98.27	98.34	98.36	98.32	98.28	98.21	98.13	98.16	98.24	98.25	98.21	98.15	98.2	97.86
	PCT of QC coverage region with coverage [3x: inf)	98.54	98.53	98.67	98.61	98.48	98.45	98.66	98.56	98.71	98.57	98.63	98.61	98.62	98.54	98.5	98.42	98.48	98.49	98.53	98.47	98.42	98.47	98.3
	PCT of QC coverage region with coverage [1x: inf)	98.76	98.73	98.88	98.81	98.7	98.65	98.86	98.78	98.91	98.78	98.84	98.81	98.83	98.75	98.71	98.62	98.69	98.68	98.73	98.67	98.62	98.67	98.55
	Ti/Tv ratio	2.61	2.61	2.61	2.6	2.62	2.62	2.6	2.6	2.62	2.64	2.63	2.64	2.62	2.61	2.59	2.6	2.62	2.61	2.6	2.61	2.64	2.63	2.63
	Het/Hom ratio	1.6	1.6	1.65	1.61	1.66	1.66	1.67	1.66	1.6	1.74	1.64	1.69	1.62	1.62	1.57	1.58	1.63	1.63	1.63	1.63	1.58	1.59	1.57
	Sequencing metrics and basic bioinformatic parameters. Sequencing of WGS libraries on NovaSeq 6000 resulted in targeted average output ≥ 800 millions pair-end human reads = average coverage ≥ 30x for each sample. Sequencing of WES libraries resulted in targeted ≥ 65 thousands pair-end human reads = ≥ 100x average coverage per sample. The analysis was performed on GRCh38 reference genome using DRA…
