# Supplementary material for: Validated WGS and WES protocols proved saliva-derived gDNA as an equivalent to blood-derived gDNA for clinical and population genomic analyses
Source: BMC Genomics. 2024 Feb 17;25:187. doi: 10.1186/s12864-024-10080-0 (PMC10873937; doi:10.1186/s12864-024-10080-0)
Supplement: Supplementary file 1 — Additional file 1: Table 1. Table 2. Table 3. Table 4. Table 5. Table 6. [file 12864_2024_10080_MOESM1_ESM.zip › Additional file 1/Additional File 1, Table 3.xlsx]

## Sheet: table
	Additional File 1, Table 3
	WES
	Comparison Type	Variant Type		WES	WES_HCR	WES_HCR_NDR	WES_NDR	WES_HARD
	WB-S	SNV		0.984963	0.997961	0.999829	0.999558	0.903687
				0.984378	0.997943	0.999858	0.998874	0.902899
				0.9849	0.997673	0.999714	0.999229	0.910424
				0.985574	0.997728	0.999828	0.99917	0.91265
				0.986453	0.998043	0.999715	0.999009	0.913624
				0.971209	0.987992	0.991034	0.990324	0.864252
				0.985934	0.998041	0.999772	0.999476	0.915226
				0.986191	0.998376	0.999858	0.999397	0.914464
				0.986591	0.997789	0.999829	0.999504	0.92036
				0.988295	0.998163	0.999858	0.999505	0.928879
			Median	0.985754	0.997952	0.999829	0.999313	0.913137
		SMALL- INDEL		0.916934	0.967546	1	0.995485	0.840298
				0.901253	0.960888	0.998764	0.995624	0.804176
				0.909115	0.955853	0.996188	0.996618	0.833795
				0.901882	0.958479	0.9987	0.994273	0.816201
				0.91475	0.960489	0.997506	0.994438	0.835905
				0.888039	0.953014	0.990476	0.989316	0.778118
				0.896731	0.954652	0.998776	0.99568	0.802143
				0.909302	0.968421	1	0.997712	0.811769
				0.90604	0.966207	1	0.995506	0.810182
				0.912146	0.965022	1	0.996602	0.824567
			Median	0.907577	0.960689	0.99877	0.995565	0.813985
	TDS	SNV			0.991953	0.998476
					0.993114	0.998189
					0.99319	0.998418
			Median		0.993114	0.998418
		SMALL- INDEL			0.938755	0.993412
					0.951261	0.993412
					0.949208	0.993412
			Median		0.949208	0.993412
	PAIRS	SNV		0.983204	0.997076	0.99954	0.99881	0.91125
				0.983166	0.996842	0.999425	0.998561	0.913176
				0.984254	0.997883	0.999425	0.998699	0.914239
			Median	0.983204	0.997076	0.999425	0.998699	0.913176
		SMALL- INDEL		0.892727	0.947746	1	0.997768	0.812038
				0.898453	0.954918	1	0.996656	0.816576
				0.904896	0.956078	1	0.994426	0.831399
			Median	0.898453	0.954918	1	0.996656	0.816576
	WGS
	Comparison Type	Variant Type		WGS	WGS_HCR	WGS_HCR_NDR	WGS_NDR	WGS_HARD
	WB-S	SNV		0.977781	0.998574	0.999755	0.999249	0.828694
				0.975594	0.998462	0.999748	0.999261	0.817345
				0.976118	0.998515	0.999778	0.999267	0.820002
				0.977249	0.998499	0.999719	0.999188	0.825522
				0.97807	0.998556	0.999779	0.999323	0.830306
				0.974245	0.99816	0.999636	0.999089	0.803041
				0.976117	0.998586	0.99977	0.999292	0.81881
				0.977677	0.998577	0.999772	0.999276	0.827834
				0.976687	0.998637	0.999779	0.9993	0.82193
				0.977065	0.998503	0.999728	0.999235	0.824078
			Median	0.976118	0.998503	0.999748	0.999249	0.823004
		SMALL- INDEL		0.952114	0.995871	0.998872	0.996254	0.898948
				0.951107	0.995646	0.998913	0.996317	0.897244
				0.951683	0.99603	0.998845	0.996415	0.897801
				0.948912	0.995355	0.998699	0.996148	0.892128
				0.95396	0.996105	0.99905	0.996858	0.902679
				0.946853	0.994565	0.998499	0.995594	0.888339
				0.954549	0.996396	0.998819	0.996415	0.904088
				0.953905	0.996196	0.998915	0.996476	0.902499
				0.952015	0.995855	0.99894	0.996396	0.898913
				0.949561	0.995363	0.998778	0.996144	0.893651
			Median	0.951107	0.995646	0.998819	0.996254	0.898357
	TDS	SNV			0.998126	0.999539
					0.998157	0.999559
					0.998507	0.999771
			Median		0.998157	0.999559
		SMALL- INDEL			0.996618	0.999624
					0.996929	0.999601
					0.997238	0.999775
			Median		0.996929	0.999624
	PAIRS	SNV		0.975105	0.998865	0.999589	0.998938	0.818649
				0.978127	0.99893	0.999609	0.998991	0.840024
				0.97521	0.998908	0.999605	0.998961	0.818913
			Median	0.97521	0.998908	0.999605	0.998961	0.818913
		SMALL- INDEL		0.953279	0.997116	0.999729	0.996624	0.906498
				0.954294	0.9972	0.999729	0.996565	0.90849
				0.953733	0.99727	0.999703	0.996567	0.907237
			Median	0.953733	0.9972	0.999729	0.996567	0.907237
	Results of comparisons shown as F1-scores for WGS and WES analyses individually. Results are grouped, according to the used protocol (WES, WGS), comarison type (WB-S, TDS, PAIRS) and variant type (SNV, SMALL-INDEL): Each group contains F1-Score values for all comparisons in four different genomic regions whole reference genome or exome (WGS or WES), high-confidence region (WGS-HCR or WES-HCR), no…
