# Supplementary material for: Validated WGS and WES protocols proved saliva-derived gDNA as an equivalent to blood-derived gDNA for clinical and population genomic analyses
Source: BMC Genomics. 2024 Feb 17;25:187. doi: 10.1186/s12864-024-10080-0 (PMC10873937; doi:10.1186/s12864-024-10080-0)
Supplement: Supplementary file 1 — Additional file 1: Table 1. Table 2. Table 3. Table 4. Table 5. Table 6. [file 12864_2024_10080_MOESM1_ESM.zip › Additional file 1/Additional File 1, Table 4.xlsx]

## Sheet: SNP
	Additional File 1, Table 4
	NA12878 - 3 replicates; median [SNVs]					NA12878 - 3 replicates; median [SNVs]				WB - 10 participants; median [SNVs]				S - 10 participants; median [SNVs]
	TDS	WGS	WES	Variant Count		WGS	WES	Variant Count		WGS	WES	Variant Count		WGS	WES	Variant Count
	1	1	1	17360		1	1	17368		1	1	17548		1	1	17537
	1	0	0	33		1	0	17		1	0	12		1	0	10
	0	0	1	13		0	1	14		0	1	8		0	1	7
	0	1	0	10		0	0	0		0	0	0		0	0	0
	0	1	1	9
	1	1	0	7
	1	0	1	1
	0	0	0	0
	NA12878 - 3 replicates; median [small-indels]					NA12878 - 3 replicates; median [small-indels]				WB - 10 participants; median [small-indels]				S - 10 participants; median [small-indels]
	TDS	WGS	WES	Variant Count		WGS	WES	Variant Count		WGS	WES	Variant Count		WGS	WES	Variant Count
	1	1	1	377		1	1	378		1	1	394		1	1	394
	0	0	1	3		0	1	3		0	1	2		0	1	2
	1	0	0	2		1	0	1		1	0	2		1	0	1
	0	1	0	1		0	0	0		0	0	0		0	0	0
	0	1	1	1
	0	0	0	0
	1	0	1	0
	1	1	0	0
	Evaluation of the genotype consistency among the three RS NA12878 iterations, and between the blood and saliva samples. Top tables - findings for Single Nucleotide Variations (SNVs); Bottom tables - findings for small insertions and deletions (small-indels); WB - whole blood, S - saliva. Concordance rate calculations were performed using an agreement analysis between RS NA12878, WB and S, all lim…
