# Supplementary material for: Validated WGS and WES protocols proved saliva-derived gDNA as an equivalent to blood-derived gDNA for clinical and population genomic analyses
Source: BMC Genomics. 2024 Feb 17;25:187. doi: 10.1186/s12864-024-10080-0 (PMC10873937; doi:10.1186/s12864-024-10080-0)
Supplement: Supplementary file 1 — Additional file 1: Table 1. Table 2. Table 3. Table 4. Table 5. Table 6. [file 12864_2024_10080_MOESM1_ESM.zip › Additional file 1/Additional File 1, Table 5.xlsx]

## Sheet: NovaSeq6000
	Additional File 1, Table 5
	WGS-Whole Blood	Human counts	HOMD counts	No hits counts	WGS-Saliva	Human counts	HOMD counts	No hits counts
	WGS_01_WB	99126	3352	850	WGS_01_S	97104	5010	1100
	WGS_02_WB	99064	3314	910	WGS_02_S	67110	24171	11460
	WGS_03_WB	99115	3279	849	WGS_03_S	91065	8818	3089
	WGS_04_WB	99070	3446	909	WGS_04_S	81165	17140	5170
	WGS_05_WB	99105	3392	869	WGS_05_S	55537	37563	9960
	WGS_06_WB	99168	3250	809	WGS_06_S	97747	4719	1060
	WGS_07_WB	99220	3464	770	WGS_07_S	71927	25230	5580
	WGS_08_WB	99373	3260	620	WGS_08_S	59388	32713	10270
	WGS_09_WB	99331	3206	649	WGS_09_S	94930	7435	1510
	WGS_10_WB	99399	3329	579	WGS_10_S	86194	12949	3880
	WGS_NA12878_it3	99124	3342	859
	WES-Whole Blood	Human counts	HOMD counts	No hits counts	WES-Saliva	Human counts	HOMD counts	No hits counts
	WES_01_WB	99682	434	400	WES_01_S	99549	527	400
	WES_02_WB	99626	439	450	WES_02_S	99124	669	650
	WES_03_WB	99498	415	419	WES_03_S	99236	712	489
	WES_04_WB	99539	410	460	WES_04_S	98836	865	720
	WES_05_WB	99611	383	390	WES_05_S	98566	942	749
	WES_06_WB	99509	431	479	WES_06_S	99536	435	399
	WES_07_WB	99540	460	470	WES_07_S	98759	1143	610
	WES_08_WB	99522	402	389	WES_08_S	97550	1914	1000
	WES_09_WB	99577	445	460	WES_09_S	99430	583	429
	WES_10_WB	99565	356	490	WES_10_S	99362	566	489
	WES_NA12878_it3	99511	382	490
	Contamination rates for Whole Genome Sequencing (WGS) and Whole Exome Sequencing (WES) from saliva and whole blood samples. All samples were sequenced using the Illumina NovaSeq6000 platform. Data is expressed as matching reads counts, providing a key quality metric for comparative analysis of sequencing method efficiency and sample type choice.
