# Supplementary material for: Validated WGS and WES protocols proved saliva-derived gDNA as an equivalent to blood-derived gDNA for clinical and population genomic analyses
Source: BMC Genomics. 2024 Feb 17;25:187. doi: 10.1186/s12864-024-10080-0 (PMC10873937; doi:10.1186/s12864-024-10080-0)
Supplement: Supplementary file 1 — Additional file 1: Table 1. Table 2. Table 3. Table 4. Table 5. Table 6. [file 12864_2024_10080_MOESM1_ESM.zip › Additional file 1/Additional File 1, Table 6.xlsx]

## Sheet: data
	Additional File 1, Table 6
	Sample ID	Sequencing type	Regions	Human	HOMD	Other	F1-Score SNP	F1-Score INDEL
	1	WGS	Autosomes	97104	5010	1100	0.977065	0.949561
	1	WGS	Autosomes+NDR	97104	5010	1100	0.999235	0.996144
	2	WGS	Autosomes	67110	24171	11460	0.976687	0.952015
	2	WGS	Autosomes+NDR	67110	24171	11460	0.9993	0.996396
	3	WGS	Autosomes	91065	8818	3089	0.977677	0.953905
	3	WGS	Autosomes+NDR	91065	8818	3089	0.999276	0.996476
	4	WGS	Autosomes	81165	17140	5170	0.976117	0.954549
	4	WGS	Autosomes+NDR	81165	17140	5170	0.999292	0.996415
	5	WGS	Autosomes	55537	37563	9960	0.974245	0.946853
	5	WGS	Autosomes+NDR	55537	37563	9960	0.999089	0.995594
	6	WGS	Autosomes	97747	4719	1060	0.97807	0.95396
	6	WGS	Autosomes+NDR	97747	4719	1060	0.999323	0.996858
	7	WGS	Autosomes	71927	25230	5580	0.977249	0.948912
	7	WGS	Autosomes+NDR	71927	25230	5580	0.999188	0.996148
	8	WGS	Autosomes	59388	32713	10270	0.976118	0.951683
	8	WGS	Autosomes+NDR	59388	32713	10270	0.999267	0.996415
	9	WGS	Autosomes	94930	7435	1510	0.975594	0.951107
	9	WGS	Autosomes+NDR	94930	7435	1510	0.999261	0.996317
	10	WGS	Autosomes	86194	12949	3880	0.977781	0.952114
	10	WGS	Autosomes+NDR	86194	12949	3880	0.999249	0.996254
	1	WES	Autosomes	99549	527	400	0.988295	0.912146
	1	WES	Autosomes+NDR	99549	527	400	0.999505	0.996602
	2	WES	Autosomes	99124	669	650	0.986591	0.90604
	2	WES	Autosomes+NDR	99124	669	650	0.999504	0.995506
	3	WES	Autosomes	99236	712	489	0.986191	0.909302
	3	WES	Autosomes+NDR	99236	712	489	0.999397	0.997712
	4	WES	Autosomes	98836	865	720	0.985934	0.896731
	4	WES	Autosomes+NDR	98836	865	720	0.999476	0.99568
	5	WES	Autosomes	98566	942	749	0.971209	0.888039
	5	WES	Autosomes+NDR	98566	942	749	0.990324	0.989316
	6	WES	Autosomes	99536	435	399	0.986453	0.91475
	6	WES	Autosomes+NDR	99536	435	399	0.999009	0.994438
	7	WES	Autosomes	98759	1143	610	0.985574	0.901882
	7	WES	Autosomes+NDR	98759	1143	610	0.99917	0.994273
	8	WES	Autosomes	97550	1914	1000	0.9849	0.909115
	8	WES	Autosomes+NDR	97550	1914	1000	0.999229	0.996618
	9	WES	Autosomes	99430	583	429	0.984378	0.901253
	9	WES	Autosomes+NDR	99430	583	429	0.998874	0.995624
	10	WES	Autosomes	99362	566	489	0.984963	0.916934
	10	WES	Autosomes+NDR	99362	566	489	0.999558	0.995485
	Saliva contamination data (Human, HOMD, Other). The number of mapped reads, supplemented by F1-Scores from blood-saliva comparisons for SNPs and INDELs. Mapped reads used for contamination were subsampled from all obtained reads.
